# Supplementary material for: Major inconsistencies of inferred population genetic structure estimated in a large set of domestic horse breeds using microsatellites
Source: Ecol Evol. 2020 Apr 12;10(10):4261–79. doi: 10.1002/ece3.6195 (PMC7246218; doi:10.1002/ece3.6195)
Supplement: Supplementary file 1 — Table S1 [file ECE3-10-4261-s001.xlsx]

## Sheet: Sheet1
		Geographic Origin
																									Estimations of Fis and Ne from SNP data (Peterson et al. 2013 )
BREED	Abbreviation	South / Central America	North America	Iberia	British Isles	Central/Eastern Europe	South Eastern Europe	Africa	Asia / Middle East	Przewalski	# genotypes horses	# selecetd horses for analysis	Hobs ±SD	Hexp ±SD	ShannonID ±SD	# analysed Chromosomes ±SD	mean # alleles	min | max # alleles	allelic richness (n=25)	var of allelic richness (n=25)	Hs Nei (Nei's unbiased estimator for gene diversity) ±SD	Fis ±SD	Exact Prob HWE	# loci with Prob HWE = 0 for each breed	Fis	Conservation status and Ne estimates [in square brackets]
Abaco Horse	Abaco		X								23	23	0.44 ±0.23	0.4 ±0.17	0.59 ±0.26	38 ±9.89	2.13	1 | 3	n/a	n/a	0.42 ±0.14	-0.11 ±0.26	0.2913
Arabe - Chile	AbChi								X		20	20	0.7 ±0.11	0.75 ±0.07	1.48 ±0.16	40 ±0	5.82	5 | 7	n/a	n/a	0.74 ±0.07	0.07 ±0.13	0.5652
Egyptian Arabian	AbEgy								X		34	25	0.56 ±0.16	0.59 ±0.14	1.08 ±0.27	68 ±0	4.33	2 | 6	4.19543	0.106683	0.59 ±0.14	0.06 ±0.12	0.0007
Persian Arabian	AbPer								X		40	25	0.7 ±0.08	0.71 ±0.08	1.43 ±0.26	80 ±0	5.93	3 | 8	5.64885	0.196798	0.71 ±0.08	0.01 ±0.1	0.4985
Shagya Arabian	AbSha								X		25	25	0.68 ±0.12	0.69 ±0.12	1.31 ±0.26	44 ±10.47	5.07	3 | 8	4.88889	0	0.68 ±0.12	0.01 ±0.08	0.8144
Akhal Teke	Akhal								X		29	25	0.73 ±0.23	0.65 ±0.18	1.28 ±0.41	58 ±0	5.4	3 | 9	5.28212	0.100833	0.65 ±0.18	-0.1 ±0.11	0.2403		0.015	rare [302]
Altai	Altai								X		51	25	0.75 ±0.09	0.79 ±0.07	1.73 ±0.31	90.4 ±21.98	7.73	4 | 14	7.84537	0.337957	0.79 ±0.07	0.05 ±0.08	0.0033
Arabian	Arabi							X			62	25	0.71 ±0.1	0.72 ±0.07	1.47 ±0.23	124 ±0	6.93	4 | 10	5.96142	0.495696	0.72 ±0.07	0.02 ±0.08	0.0549		0.033	very common [346]
Asturcon	Astur			X							37	25	0.74 ±0.12	0.77 ±0.09	1.63 ±0.36	73.07 ±2.12	7.33	3 | 12	6.96249	0.259274	0.76 ±0.09	0.03 ±0.12	High.	1
Algerian Barb	BbAlg							X			50	25	0.74 ±0.09	0.73 ±0.09	1.53 ±0.29	100 ±0	7.13	4 | 12	6.47939	0.389317	0.72 ±0.09	-0.03 ±0.07	0.0162
Moroccan Barb	BbMor							X			25	25	0.75 ±0.13	0.77 ±0.1	1.63 ±0.31	49.73 ±0.7	7.2	4 | 13	7.15385	0	0.76 ±0.1	0.03 ±0.12	0.1655
Belgian Draft	Belgi					X					20	20	0.65 ±0.18	0.67 ±0.17	1.34 ±0.37	40 ±0	5.53	4 | 10	n/a	n/a	0.66 ±0.16	0.03 ±0.14	0.0448		-0.002	common [431]
Breton	Breto					X					26	25	0.73 ±0.22	0.67 ±0.19	1.29 ±0.41	52 ±0	5.13	2 | 8	5.10488	0.0271665	0.66 ±0.19	-0.09 ±0.07	0.4915
Campolino	Campo	X									59	25	0.73 ±0.15	0.74 ±0.13	1.59 ±0.33	117.87 ±0.52	7.47	5 | 11	6.82055	0.410747	0.74 ±0.12	0.02 ±0.08	High.	1
Caspian Pony	Caspi								X		35	25	0.75 ±0.1	0.74 ±0.11	1.56 ±0.35	70 ±0	6.93	4 | 10	6.64663	0.21746	0.74 ±0.11	-0.01 ±0.09	0.1511		-0.022	rare or very rare [351]
Chilote	Chilo	X									86	25	0.73 ±0.09	0.76 ±0.08	1.67 ±0.29	148 ±45.63	8.13	4 | 15	7.23834	0.474691	0.76 ±0.08	0.05 ±0.06	0.0054
Cleveland Bay	Cleve				X						60	25	0.62 ±0.16	0.62 ±0.15	1.16 ±0.28	120 ±0	4.8	3 | 6	4.3887	0.218222	0.62 ±0.14	0 ±0.07	0.8576
Clydesdale	Clyde				X						32	25	0.6 ±0.13	0.59 ±0.11	1.07 ±0.23	64 ±0	4.4	3 | 6	4.26072	0.111716	0.59 ±0.11	-0.02 ±0.09	0.7336		0.004	rare [194]
Colombian Paso Fino	Colum	X									88	25	0.75 ±0.11	0.75 ±0.07	1.63 ±0.25	176 ±0	7.87	4 | 13	6.87035	0.476019	0.75 ±0.07	0.01 ±0.1	High.	1
Cretan Horse All	Creta						X				70	25	0.72 ±0.11	0.74 ±0.09	1.56 ±0.24	140 ±0	7.8	6 | 12	6.67909	0.561272	0.73 ±0.09	0.02 ±0.06	0.3109
Argentine Criollo	CroAr	X									25	25	0.74 ±0.11	0.73 ±0.08	1.44 ±0.21	50 ±0	6 mi	3 | 9	6	0	0.72 ±0.07	-0.02 ±0.11	0.5365
Brazilian Criollo	CroBr	X									50	25	0.76 ±0.1	0.74 ±0.09	1.57 ±0.27	99.6 ±1.12	7.2	4 | 10	6.62118	0.350683	0.74 ±0.09	-0.03 ±0.07	0.4233
Chilean Criollo	CroCh	X									50	25	0.7 ±0.12	0.74 ±0.09	1.56 ±0.27	88.67 ±19.5	6.87	4 | 11	6.48677	0.248938	0.74 ±0.09	0.06 ±0.09	0.35
Venezuelan Criollo	CroVe	X									98	25	0.76 ±0.06	0.77 ±0.07	1.65 ±0.26	196 ±0	7.67	4 | 12	6.77845	0.429588	0.77 ±0.07	0.02 ±0.05	0.0231
Dales Pony	Dales				X						71	25	0.73 ±0.13	0.69 ±0.12	1.4 ±0.31	142 ±0	6.13	4 | 8	5.4642	0.332443	0.69 ±0.12	-0.05 ±0.09	0.0421
Elis Mountain Pony	Elis_						X				62	25	0.73 ±0.1	0.77 ±0.07	1.7 ±0.3	117.2 ±14.08	8.2	4 | 15	7.44177	0.438661	0.77 ±0.07	0.05 ±0.1	High.	1
Eriskay Pony	Erisk				X						33	25	0.57 ±0.13	0.57 ±0.11	1.03 ±0.22	66 ±0	4.27	3 | 6	4.13761	0.100214	0.56 ±0.11	-0.01 ±0.09	0.6839
Ethiopian Horse	Ethio							X			13	13	0.74 ±0.17	0.76 ±0.13	1.53 ±0.34	26 ±0	5.93	2 | 9	n/a	n/a	0.75 ±0.13	0.02 ±0.16	0.9534
Exmoor Pony	Exmoo				X						46	25	0.6 ±0.12	0.63 ±0.1	1.2 ±0.24	91.87 ±0.52	5.27	4 | 8	4.8578	0.250247	0.63 ±0.1	0.05 ±0.11	0.0036		0.034	rare [216]
Fell Pony	Fell_				X						55	25	0.72 ±0.13	0.72 ±0.08	1.44 ±0.26	110 ±0	6.13	3 | 8	5.61033	0.298407	0.72 ±0.08	0.01 ±0.09	0.2387		0.002	rare [289]
Finn Horse	Finni					X					25	25	0.71 ±0.21	0.72 ±0.21	1.49 ±0.49	50 ±0	6.4	1 | 10	6.4	0	0.76 ±0.07	0.01 ±0.08	0.3795		-0.004	fairly rare [575]
French Trotter	Frenc					X					78	25	0.68 ±0.14	0.68 ±0.13	1.37 ±0.31	156 ±0	6.13	4 | 9	5.58164	0.357084	0.67 ±0.13	-0.01 ±0.14	High.	1	0.018	common [233]
Friesian	Fries					X					139	25	0.5 ±0.2	0.52 ±0.21	1 ±0.44	221.67 ±70.68	5.2	2 | 11	4.168	0.345829	0.52 ±0.21	0.03 ±0.09	High.	2
Galecino = Gallego	Galic			X							91	25	0.77 ±0.07	0.77 ±0.08	1.74 ±0.32	180.53 ±3.25	8.6	4 | 15	7.64764	0.51613	0.77 ±0.08	0 ±0.04	0.1661
Garrano	Garra			X							37	25	0.75 ±0.13	0.79 ±0.07	1.71 ±0.25	72 ±4.14	7.53	4 | 12	7.30884	0.172979	0.78 ±0.07	0.05 ±0.13	0.0045
Gotland Pony	Gotla					X					88	25	0.66 ±0.11	0.72 ±0.09	1.51 ±0.3	175.2 ±1.66	7 mi	3 | 11	6.23765	0.411196	0.72 ±0.09	0.09 ±0.1	High.	4
Grand Cayman Islands	Grand		X								39	25	0.76 ±0.11	0.75 ±0.09	1.58 ±0.3	78 ±0	6.87	4 | 10	6.58243	0.208623	0.75 ±0.09	-0.01 ±0.1	0.4787
Hackney Horse	H_Hac				X						26	25	0.67 ±0.14	0.67 ±0.09	1.29 ±0.23	52 ±0	5.47	4 | 8	5.43539	0.0292874	0.66 ±0.09	-0.01 ±0.14	0.1874
Haflinger	Hafli					X					46	25	0.66 ±0.2	0.67 ±0.18	1.32 ±0.4	91.87 ±0.52	5.67	3 | 9	5.30487	0.237612	0.66 ±0.18	0.01 ±0.11	0.0525
Hanovarian	Hanov					X					48	25	0.73 ±0.13	0.76 ±0.07	1.6 ±0.24	83.2 ±15.53	7.07	4 | 11	6.5961	0.298782	0.76 ±0.07	0.05 ±0.12	0.0158		-0.01	fairly rare [269]
Highland Pony	Highl				X						28	25	0.68 ±0.09	0.67 ±0.08	1.3 ±0.25	56 ±0	5.33	3 | 7	5.25651	0.0685928	0.67 ±0.08	-0.02 ±0.1	0.2128
Holstein	Holst					X					54	25	0.74 ±0.11	0.75 ±0.06	1.53 ±0.23	96 ±18.55	6.27	3 | 9	5.89815	0.225995	0.75 ±0.06	0.03 ±0.1	0.0391
Hucul	Hucul						X				45	25	0.73 ±0.18	0.72 ±0.15	1.51 ±0.37	90 ±0	6.93	4 | 10	6.42916	0.318466	0.71 ±0.14	-0.01 ±0.12	0.095
Icelandic Horse	Icela					X					38	25	0.71 ±0.14	0.7 ±0.13	1.42 ±0.33	76 ±0	6.13	4 | 10	5.84005	0.210207	0.7 ±0.13	-0.01 ±0.09	0.1445		0.006	fairly common [555]
Isla Pasqua	IslaP	X									27	25	0.75 ±0.09	0.77 ±0.07	1.58 ±0.25	53.33 ±2.31	6.42	4 | 10	6.40576	0.0447487	0.76 ±0.07	0.02 ±0.1	0.2801
Kerry_Bog Pony	Kerry				X						48	25	0.82 ±0.1	0.76 ±0.07	1.56 ±0.27	96 ±0	6.47	4 | 9	6.12081	0.218088	0.75 ±0.07	-0.08 ±0.07	0
Kurd	Kurdi								X		44	25	0.74 ±0.08	0.76 ±0.1	1.6 ±0.29	88 ±0	7.4	4 | 13	6.80152	0.375985	0.75 ±0.1	0.01 ±0.08	0.0701
Kyrgyzstan	Kyrgy								X		30	25	0.75 ±0.12	0.74 ±0.07	1.53 ±0.27	60 ±0	6.73	4 | 11	6.543	0.15709	0.74 ±0.07	-0.01 ±0.11	0.0265
Lippizanner	Lippi					X					29	25	0.72 ±0.11	0.71 ±0.07	1.38 ±0.21	58 ±0	5.53	3 | 7	5.44055	0.0805379	0.71 ±0.07	-0.01 ±0.09	0.9962
Losino	Losin			X							25	25	0.74 ±0.15	0.71 ±0.14	1.45 ±0.32	48.93 ±2.71	6.47	4 | 9	6.33333	0	0.7 ±0.14	-0.05 ±0.13	0.9449
Lusitano	Lusit			X							40	25	0.7 ±0.12	0.66 ±0.11	1.29 ±0.27	80 ±0	5.33	3 | 8	5.08129	0.176043	0.66 ±0.11	-0.05 ±0.06	0.9654		0.039	fairly rare [391]
Mallorquina	Mallo			X							25	25	0.81 ±0.1	0.76 ±0.06	1.56 ±0.21	50 ±0	6.53	4 | 9	6.53333	0	0.75 ±0.06	-0.07 ±0.08	0.754
Mangalarga Marchadore	MaMar	X									83	25	0.72 ±0.1	0.72 ±0.1	1.52 ±0.28	165.87 ±0.52	7 mi	4 | 9	6.39722	0.346995	0.72 ±0.1	0 ±0.08	0.6709
Mangalarga	Manga	X									30	25	0.71 ±0.08	0.7 ±0.07	1.4 ±0.21	60 ±0	6.27	4 | 10	6.03977	0.186098	0.7 ±0.07	-0.02 ±0.14	0.0673		-0.011	common [155]
Marismeno	Maris			X							63	25	0.71 ±0.16	0.74 ±0.15	1.6 ±0.41	122.8 ±5.06	7.4	4 | 10	6.73959	0.347557	0.74 ±0.15	0.04 ±0.11	0
Menorquina	Menor			X							25	25	0.73 ±0.1	0.73 ±0.07	1.48 ±0.19	48.8 ±3.69	6.47	4 | 8	6.38462	0	0.73 ±0.07	0 ±0.11	0.1979
Mongolian Horse	Mongo								X		38	25	0.77 ±0.11	0.78 ±0.08	1.75 ±0.34	76 ±0	8.8	5 | 18	8.17294	0.430847	0.78 ±0.08	0.02 ±0.08	0.1042		0.001	very common[751]
Morgan Horse	Morga		X								36	25	0.76 ±0.11	0.75 ±0.1	1.58 ±0.33	72 ±0	6.87	3 | 11	6.56267	0.22024	0.74 ±0.1	-0.01 ±0.08	0.2828		0.04	fairly common [448]
New Forest Pony	NewFo				X						44	25	0.79 ±0.1	0.84 ±0.05	1.96 ±0.21	81.6 ±12.24	9.53	7 | 14	8.96836	0.365619	0.83 ±0.05	0.05 ±0.11	0		0	fairly rare [474]
Nigerian Horse	Niger							X			31	25	0.76 ±0.11	0.76 ±0.09	1.65 ±0.35	62 ±0	7.6	3 | 12	7.31289	0.230132	0.76 ±0.09	0 ±0.09	0.2343
Noriker	Norik					X					61	25	0.68 ±0.13	0.69 ±0.11	1.4 ±0.27	121.8 ±0.56	6.47	4 | 9	5.79871	0.343427	0.69 ±0.11	0.01 ±0.11	High.	1
Norwegian Fjord	Norwe					X					50	25	0.69 ±0.2	0.67 ±0.17	1.33 ±0.37	99.6 ±0.83	5.8	3 | 10	5.32622	0.276689	0.67 ±0.17	-0.02 ±0.09	0.7729
Hackney Pony	P_Hac				X						30	25	0.67 ±0.13	0.67 ±0.12	1.32 ±0.31	60 ±0	5.67	4 | 8	5.55207	0.0964754	0.66 ±0.12	0 ±0.12	0.2958
Pakistani Horse	Pakis								X		29	25	0.78 ±0.07	0.77 ±0.09	1.65 ±0.33	58 ±0	7.53	4 | 13	7.34413	0.15961	0.76 ±0.09	-0.02 ±0.06	0.6519
Pantaneiero	Panta	X									25	25	0.77 ±0.12	0.75 ±0.09	1.57 ±0.29	48.53 ±2.97	6.73	4 | 9	6.63636	0	0.75 ±0.09	-0.02 ±0.09	0.5373
Percheron	Perch					X					35	25	0.68 ±0.13	0.7 ±0.12	1.42 ±0.32	70 ±0	6.47	4 | 11	6.06709	0.2857	0.69 ±0.11	0.02 ±0.09	0.0866		0.003	fairly rare [451]
Peruvian Paso	Peruv	X									34	25	0.76 ±0.11	0.75 ±0.11	1.62 ±0.3	68 ±0	7.2	5 | 11	6.99597	0.157232	0.74 ±0.11	-0.01 ±0.06	0.8828		0.002	fairly rare [433]
Pindos Pony	Pindo						X				55	25	0.8 ±0.1	0.79 ±0.08	1.78 ±0.32	110 ±0	8.8	5 | 14	7.98733	0.479797	0.79 ±0.08	-0.01 ±0.05	0.2312
Polish Primitive Horse	Polis					X					53	25	0.68 ±0.14	0.71 ±0.15	1.49 ±0.35	106 ±0	7.13	4 | 10	6.46684	0.401698	0.71 ±0.15	0.03 ±0.07	0.4901
Posavina	Posav						X				27	25	0.74 ±0.16	0.73 ±0.16	1.51 ±0.37	54 ±0	6.53	4 | 10	6.46595	0.0620573	0.72 ±0.16	-0.03 ±0.07	0.8605
Pottoka	Potto			X							25	25	0.75 ±0.2	0.75 ±0.15	1.6 ±0.39	48.8 ±2.6	7.13	4 | 11	6.7	0	0.74 ±0.15	0.01 ±0.19	0.0307
Przewalski	Przew									X	44	25	0.66 ±0.11	0.67 ±0.07	1.23 ±0.2	92 ±0	4.73	3 | 6	4.51271	0.140893	0.66 ±0.07	0.01 ±0.11	0.0485			rare
Puerto Rican Paso Fino	Puert	X									66	25	0.7 ±0.08	0.7 ±0.09	1.46 ±0.26	132 ±0	7.07	4 | 10	6.35599	0.405906	0.69 ±0.09	-0.01 ±0.07	0.2919		-0.003	common [321]
Quarter Horse	Quart		X								36	25	0.73 ±0.12	0.73 ±0.08	1.5 ±0.23	72 ±0	6.47	4 | 10	6.15669	0.219294	0.73 ±0.08	0.01 ±0.09	0.4881		0.011	very common [426]
Retuertas	Retue			X							67	25	0.66 ±0.18	0.64 ±0.19	1.27 ±0.4	116.8 ±35.61	5.67	2 | 8	5.79858	0.358104	0.64 ±0.19	-0.04 ±0.13	0.3623
Selle Francais	Selle					X					28	25	0.75 ±0.1	0.75 ±0.08	1.53 ±0.26	56 ±0	6.4	4 | 8	6.32742	0.0651319	0.74 ±0.08	0.01 ±0.1	0.9411
Shetland Pony	Shetl				X						69	25	0.71 ±0.1	0.75 ±0.1	1.6 ±0.3	115.8 ±26.96	7.6	4 | 11	6.80864	0.42579	0.74 ±0.1	0.05 ±0.08	0.0062		0.032	common [365]
Shire	Shire				X						32	25	0.69 ±0.14	0.66 ±0.11	1.29 ±0.25	64 ±0	5.47	4 | 8	5.26075	0.163276	0.66 ±0.11	-0.03 ±0.12	0.0385		0.024	faily rare [357]
Skyros Pony	Skyro						X				83	25	0.7 ±0.16	0.67 ±0.15	1.36 ±0.36	145.2 ±42.04	6.2	4 | 9	5.62241	0.300364	0.67 ±0.15	-0.03 ±0.07	0.9306
Sorraia	Sorra			X							60	25	0.55 ±0.26	0.53 ±0.23	0.97 ±0.43	109.87 ±20.64	3.8	1 | 5	3.60673	0.0979035	0.57 ±0.18	0 ±0.14	0.1288
Spanish Pure Breed SPB	SPB			X							25	25	0.69 ±0.14	0.75 ±0.07	1.53 ±0.24	49.47 ±1.6	6.4	4 | 9	6.07692	0	0.75 ±0.07	0.08 ±0.17	High.	1
SPB - Andalusian	SPB_A			X							53	25	0.69 ±0.11	0.72 ±0.13	1.49 ±0.32	105.33 ±1.23	6.53	4 | 11	6.01033	0.301808	0.72 ±0.13	0.04 ±0.08	0.7059		0.065	common [329]
Suffolk Punch	Suffo				X						50	25	0.73 ±0.14	0.71 ±0.12	1.41 ±0.33	100 ±0	5.47	4 | 10	5.20782	0.149591	0.71 ±0.12	-0.03 ±0.08	0.225
Tennessee Walker	Tenne		X								68	25	0.7 ±0.15	0.71 ±0.15	1.49 ±0.4	136 ±0	6.93	2 | 13	6.21586	0.383991	0.7 ±0.15	0 ±0.07	0.6306
Terciera - Azores	Terci			X							22	22	0.73 ±0.17	0.67 ±0.14	1.33 ±0.33	44 ±0	5.87	4 | 8	n/a	n/a	0.66 ±0.14	-0.1 ±0.12	0.914
Thoroughbred	Thoro				X						70	25	0.69 ±0.11	0.68 ±0.1	1.31 ±0.28	140 ±0	5.13	4 | 8	4.67045	0.210629	0.68 ±0.1	0 ±0.07	0.4564		-0.019	very common [190]
Timor Pony	Timor								X		40	25	0.63 ±0.15	0.77 ±0.08	1.72 ±0.29	80 ±0	8.4	6 | 12	7.84325	0.376365	0.77 ±0.08	0.2 ±0.17	High.	9
Trakhaner	Trakh					X					33	25	0.76 ±0.09	0.74 ±0.1	1.49 ±0.38	60.67 ±9.4	6.13	4 | 11	6.4529	0.16603	0.73 ±0.1	-0.04 ±0.09	High.	1
Tunisian	Tunis							X			31	25	0.75 ±0.15	0.72 ±0.13	1.5 ±0.34	62 ±0	6.8	4 | 11	6.51763	0.225473	0.72 ±0.13	-0.04 ±0.09	0.8197
Turkoman	Turko								X		101	25	0.75 ±0.08	0.77 ±0.09	1.72 ±0.31	202 ±0	8.87	5 | 15	7.50525	0.631438	0.77 ±0.08	0.03 ±0.05	0.0021
Tushuri Cxeni	Tushu						X				44	25	0.76 ±0.1	0.79 ±0.07	1.77 ±0.31	88 ±0	8.33	4 | 13	7.79061	0.361057	0.79 ±0.07	0.05 ±0.08	0.2361
Welsh Pony	Welsh				X						31	25	0.74 ±0.09	0.75 ±0.07	1.57 ±0.24	62 ±0	6.93	4 | 10	6.74849	0.149647	0.74 ±0.07	0.01 ±0.11	0.2758
Weilkopolski	Wielo					X					53	25	0.76 ±0.1	0.76 ±0.08	1.58 ±0.26	106 ±0	7.2	5 | 10	6.44919	0.415725	0.75 ±0.08	-0.01 ±0.07	0.3387
Yakut	Yakut								X		66	25	0.74 ±0.1	0.75 ±0.09	1.6 ±0.26	132 ±0	7.67	4 | 12	6.73632	0.502872	0.75 ±0.09	0.02 ±0.07	0.0548		,
	Total	13	5	14	16	18	7	6	14	1	4371	2323							8.14591	0.931948		0.031 ±0.167	breeds with p < 0.001: n=15
Comments: (1) abundance: very rare (< 1,000), rare (<10,000), fairly rare (> 50,000), fairly common (< 100,000), common (<500,000), very common (> 500,000)
