# Supplementary material for: Major inconsistencies of inferred population genetic structure estimated in a large set of domestic horse breeds using microsatellites
Source: Ecol Evol. 2020 Apr 12;10(10):4261–79. doi: 10.1002/ece3.6195 (PMC7246218; doi:10.1002/ece3.6195)
Supplement: Supplementary file 2 — Table S2 [file ECE3-10-4261-s002.xlsx]

## Sheet: Sheet1
	Abaco	Grand	Morga	Quart	Tenne	Campo	Chilo	Colum	CroAr	CroBr	CroCh	CroVe	IslaP	MaMar	Manga	Panta	Peruv	Puert	SPB_A	Astur	Galic	Garra	Losin	Lusit	Mallo	Maris	Menor	Potto	Retue	Sorra	SPBre	Terci	Cleve	Clyde	Dales	Erisk	Exmoo	Fell_	H_Hac	P_Hac	Highl	Kerry	NewFo	Shetl	Shire	Suffo	Thoro	Welsh	Belgi
Abaco		0.2762	0.3121	0.2889	0.3285	0.2731	0.2526	0.2675	0.3253	0.2947	0.3217	0.251	0.3111	0.2858	0.3115	0.2788	0.2961	0.2791	0.3216	0.2808	0.239	0.26	0.3557	0.339	0.2919	0.2728	0.336	0.2741	0.3194	0.4055	0.3191	0.3539	0.3922	0.4256	0.3172	0.4225	0.3788	0.3073	0.3207	0.3313	0.3816	0.2953	0.2475	0.2769	0.3931	0.3352	0.3403	0.3185	0.3414
Grand	0.2762		0.05612	0.04351	0.07155	0.06922	0.05414	0.0665	0.06912	0.06515	0.09252	0.05201	0.07214	0.06802	0.1035	0.0574	0.06436	0.09762	0.08716	0.07655	0.03813	0.03827	0.1046	0.09111	0.09347	0.04559	0.08209	0.06063	0.1082	0.2102	0.0836	0.09841	0.1189	0.1669	0.107	0.1659	0.1573	0.09045	0.1044	0.1118	0.1193	0.07942	0.0507	0.06121	0.1195	0.0814	0.09896	0.06182	0.1015
Morga	0.3121	0.05612		0.0541	0.04179	0.05937	0.05959	0.05704	0.08329	0.06362	0.08008	0.05001	0.07457	0.06818	0.1058	0.07533	0.05012	0.08318	0.07602	0.08321	0.03933	0.03541	0.1189	0.1303	0.0884	0.05428	0.08496	0.06917	0.108	0.2068	0.08599	0.1159	0.1454	0.1729	0.117	0.2056	0.1399	0.1009	0.1116	0.09839	0.1001	0.06805	0.06357	0.06628	0.1243	0.1051	0.08633	0.06654	0.1092
Quart	0.2889	0.04351	0.0541		0.05766	0.05867	0.04583	0.06557	0.06698	0.05253	0.07242	0.05143	0.065	0.08052	0.1154	0.05918	0.05495	0.1	0.07479	0.07206	0.037	0.02752	0.104	0.1145	0.08172	0.03968	0.0673	0.05696	0.09897	0.1809	0.07986	0.08869	0.1261	0.1676	0.1029	0.1823	0.1441	0.09935	0.07223	0.09996	0.1163	0.06075	0.05651	0.0563	0.1186	0.0932	0.08285	0.0618	0.1212
Tenne	0.3285	0.07155	0.04179	0.05766		0.06506	0.07051	0.07233	0.09082	0.06901	0.07788	0.06691	0.08608	0.07609	0.1113	0.07341	0.06148	0.09133	0.07978	0.1064	0.0585	0.0526	0.1207	0.1423	0.108	0.05055	0.102	0.08852	0.1021	0.2095	0.09439	0.1159	0.1265	0.1753	0.1368	0.2072	0.1766	0.127	0.1437	0.1336	0.1191	0.08687	0.08303	0.08795	0.1283	0.1268	0.1007	0.08655	0.1425
Campo	0.2731	0.06922	0.05937	0.05867	0.06506		0.03701	0.04794	0.08604	0.04794	0.07396	0.05656	0.06064	0.03676	0.08866	0.05656	0.05073	0.0786	0.06759	0.08027	0.04278	0.03129	0.09499	0.1292	0.0993	0.04249	0.08779	0.05165	0.1022	0.1605	0.08661	0.08926	0.1508	0.1461	0.1033	0.1902	0.182	0.1016	0.11	0.1053	0.1184	0.08013	0.06298	0.07361	0.1081	0.1098	0.1218	0.07445	0.1133
Chilo	0.2526	0.05414	0.05959	0.04583	0.07051	0.03701		0.03641	0.05476	0.03163	0.06132	0.04085	0.0455	0.05507	0.08204	0.03593	0.04019	0.06789	0.07571	0.06664	0.03243	0.02015	0.07526	0.1024	0.06317	0.03851	0.05693	0.05419	0.07206	0.1859	0.08114	0.07173	0.1432	0.1533	0.09194	0.162	0.1707	0.1008	0.09753	0.0963	0.1223	0.0685	0.0487	0.05416	0.1213	0.1015	0.09583	0.06781	0.1011
Colum	0.2675	0.0665	0.05704	0.06557	0.07233	0.04794	0.03641		0.06954	0.05619	0.07118	0.05114	0.05563	0.05833	0.07498	0.04218	0.05867	0.07841	0.07364	0.06157	0.03583	0.03676	0.08471	0.1118	0.07416	0.04984	0.08093	0.0716	0.08645	0.1894	0.07821	0.08708	0.1384	0.152	0.1039	0.1854	0.149	0.1032	0.1109	0.1024	0.1167	0.06568	0.0603	0.06542	0.1264	0.1023	0.101	0.07195	0.1127
CroAr	0.3253	0.06912	0.08329	0.06698	0.09082	0.08604	0.05476	0.06954		0.03379	0.06575	0.06501	0.08616	0.08578	0.1059	0.0768	0.08441	0.118	0.1027	0.09314	0.05614	0.04807	0.1048	0.1341	0.0858	0.06958	0.07555	0.08242	0.137	0.2318	0.09098	0.1237	0.1617	0.2021	0.1338	0.1773	0.1714	0.1259	0.1388	0.1394	0.1527	0.09333	0.05389	0.08769	0.1539	0.1231	0.1242	0.07978	0.1274
CroBr	0.2947	0.06515	0.06362	0.05253	0.06901	0.04794	0.03163	0.05619	0.03379		0.04222	0.05201	0.06387	0.0688	0.0998	0.05675	0.05041	0.08944	0.08199	0.08011	0.04156	0.02902	0.08287	0.1278	0.08372	0.04582	0.07346	0.06647	0.1039	0.1984	0.08217	0.08111	0.145	0.1476	0.08903	0.1794	0.1623	0.1002	0.1181	0.1123	0.129	0.0769	0.05725	0.07708	0.1102	0.112	0.101	0.07305	0.1131
CroCh	0.3217	0.09252	0.08008	0.07242	0.07788	0.07396	0.06132	0.07118	0.06575	0.04222		0.0466	0.06359	0.09529	0.1106	0.06603	0.06287	0.1076	0.07948	0.08165	0.06239	0.05304	0.0998	0.1355	0.09823	0.06077	0.09146	0.09471	0.1014	0.2046	0.08048	0.1064	0.1577	0.1811	0.1075	0.1902	0.146	0.1092	0.1259	0.1316	0.1357	0.07301	0.06146	0.08753	0.1325	0.1263	0.1077	0.07418	0.1061
CroVe	0.251	0.05201	0.05001	0.05143	0.06691	0.05656	0.04085	0.05114	0.06501	0.05201	0.0466		0.05287	0.06094	0.07966	0.05599	0.05921	0.05774	0.08063	0.06136	0.03541	0.02796	0.07534	0.1055	0.06584	0.04879	0.0763	0.05939	0.07958	0.1858	0.06789	0.07375	0.1424	0.165	0.1008	0.1378	0.1455	0.09759	0.1063	0.0979	0.1056	0.05391	0.05002	0.05775	0.121	0.08259	0.09159	0.05697	0.07346
IslaP	0.3111	0.07214	0.07457	0.065	0.08608	0.06064	0.0455	0.05563	0.08616	0.06387	0.06359	0.05287		0.06836	0.0836	0.05507	0.06668	0.1086	0.0853	0.05909	0.03855	0.04042	0.1019	0.1279	0.07479	0.05829	0.0653	0.07557	0.09648	0.2044	0.08613	0.09219	0.125	0.1723	0.09416	0.2074	0.1767	0.09703	0.1021	0.1016	0.1269	0.06623	0.04979	0.05869	0.1233	0.09181	0.1059	0.04969	0.09253
MaMar	0.2858	0.06802	0.06818	0.08052	0.07609	0.03676	0.05507	0.05833	0.08578	0.0688	0.09529	0.06094	0.06836		0.0418	0.07738	0.08518	0.0897	0.08119	0.09078	0.04919	0.04199	0.1006	0.1105	0.09863	0.06508	0.09678	0.06631	0.09939	0.1838	0.08882	0.1039	0.1505	0.1776	0.1201	0.1951	0.1948	0.1189	0.146	0.1175	0.1211	0.09623	0.07495	0.08043	0.1321	0.1157	0.1012	0.08746	0.1248
Manga	0.3115	0.1035	0.1058	0.1154	0.1113	0.08866	0.08204	0.07498	0.1059	0.0998	0.1106	0.07966	0.0836	0.0418		0.09462	0.1245	0.1268	0.1075	0.1224	0.08133	0.07043	0.1405	0.1344	0.1034	0.109	0.1303	0.111	0.1361	0.2456	0.09692	0.1502	0.1695	0.2038	0.1562	0.251	0.2244	0.1425	0.168	0.1475	0.1693	0.113	0.09119	0.1036	0.1664	0.1322	0.1213	0.122	0.1656
Panta	0.2788	0.0574	0.07533	0.05918	0.07341	0.05656	0.03593	0.04218	0.0768	0.05675	0.06603	0.05599	0.05507	0.07738	0.09462		0.05108	0.07404	0.07559	0.05642	0.03303	0.03484	0.09369	0.1016	0.08296	0.04989	0.08734	0.04672	0.08511	0.2317	0.0835	0.1041	0.1501	0.1691	0.1021	0.1881	0.1642	0.11	0.1105	0.1193	0.1145	0.0604	0.05299	0.07147	0.121	0.08469	0.1163	0.06289	0.1116
Peruv	0.2961	0.06436	0.05012	0.05495	0.06148	0.05073	0.04019	0.05867	0.08441	0.05041	0.06287	0.05921	0.06668	0.08518	0.1245	0.05108		0.0718	0.08483	0.08419	0.04044	0.04035	0.1059	0.1376	0.09863	0.04827	0.0874	0.06201	0.09577	0.1995	0.09087	0.09682	0.1661	0.1768	0.09443	0.188	0.1616	0.1035	0.1074	0.101	0.1135	0.06424	0.05629	0.06063	0.1291	0.124	0.1182	0.05663	0.1178
Puert	0.2791	0.09762	0.08318	0.1	0.09133	0.0786	0.06789	0.07841	0.118	0.08944	0.1076	0.05774	0.1086	0.0897	0.1268	0.07404	0.0718		0.1161	0.0989	0.06838	0.07075	0.1198	0.1572	0.1098	0.0859	0.1165	0.09092	0.1213	0.2401	0.1081	0.118	0.1932	0.2032	0.1282	0.1948	0.2039	0.1389	0.1574	0.1287	0.1469	0.08565	0.08776	0.09428	0.1599	0.151	0.1418	0.1162	0.1144
SPB_A	0.3216	0.08716	0.07602	0.07479	0.07978	0.06759	0.07571	0.07364	0.1027	0.08199	0.07948	0.08063	0.0853	0.08119	0.1075	0.07559	0.08483	0.1161		0.09662	0.06694	0.06435	0.129	0.09536	0.1187	0.0387	0.1055	0.09167	0.09573	0.2111	0.03619	0.1063	0.1667	0.194	0.1333	0.2243	0.161	0.1203	0.1382	0.1332	0.1392	0.08318	0.07924	0.09548	0.1531	0.1151	0.08012	0.09965	0.15
Astur	0.2808	0.07655	0.08321	0.07206	0.1064	0.08027	0.06664	0.06157	0.09314	0.08011	0.08165	0.06136	0.05909	0.09078	0.1224	0.05642	0.08419	0.0989	0.09662		0.04759	0.05314	0.06838	0.13	0.09082	0.06987	0.09597	0.0698	0.1197	0.2235	0.0852	0.1072	0.1513	0.1793	0.1308	0.2099	0.1584	0.1288	0.1367	0.1284	0.1313	0.08127	0.067	0.09098	0.1376	0.1012	0.1152	0.07398	0.1183
Galic	0.239	0.03813	0.03933	0.037	0.0585	0.04278	0.03243	0.03583	0.05614	0.04156	0.06239	0.03541	0.03855	0.04919	0.08133	0.03303	0.04044	0.06838	0.06694	0.04759		0.007054	0.07618	0.0866	0.06692	0.03145	0.06464	0.03214	0.07091	0.1925	0.06343	0.06708	0.1174	0.1309	0.07908	0.1517	0.1397	0.07811	0.09009	0.0855	0.08625	0.04992	0.02991	0.05122	0.08918	0.06924	0.09671	0.03516	0.08776
Garra	0.26	0.03827	0.03541	0.02752	0.0526	0.03129	0.02015	0.03676	0.04807	0.02902	0.05304	0.02796	0.04042	0.04199	0.07043	0.03484	0.04035	0.07075	0.06435	0.05314	0.007054		0.07595	0.09634	0.06178	0.03183	0.05665	0.02589	0.07478	0.1817	0.06282	0.07491	0.1235	0.1237	0.06999	0.146	0.1458	0.07154	0.08369	0.08128	0.08467	0.04259	0.02719	0.04278	0.07949	0.07238	0.09282	0.04169	0.08863
Losin	0.3557	0.1046	0.1189	0.104	0.1207	0.09499	0.07526	0.08471	0.1048	0.08287	0.0998	0.07534	0.1019	0.1006	0.1405	0.09369	0.1059	0.1198	0.129	0.06838	0.07618	0.07595		0.1257	0.1263	0.09502	0.1123	0.09368	0.149	0.2761	0.1056	0.1347	0.1979	0.2155	0.1316	0.201	0.2118	0.141	0.192	0.1739	0.153	0.1169	0.09125	0.13	0.1597	0.134	0.1381	0.1082	0.1285
Lusit	0.339	0.09111	0.1303	0.1145	0.1423	0.1292	0.1024	0.1118	0.1341	0.1278	0.1355	0.1055	0.1279	0.1105	0.1344	0.1016	0.1376	0.1572	0.09536	0.13	0.0866	0.09634	0.1257		0.1565	0.09445	0.1383	0.1355	0.1304	0.2499	0.1028	0.155	0.2004	0.2629	0.1764	0.2157	0.2029	0.1729	0.1882	0.1765	0.1637	0.1111	0.11	0.1265	0.2066	0.1318	0.1405	0.1133	0.1913
Mallo	0.2919	0.09347	0.0884	0.08172	0.108	0.0993	0.06317	0.07416	0.0858	0.08372	0.09823	0.06584	0.07479	0.09863	0.1034	0.08296	0.09863	0.1098	0.1187	0.09082	0.06692	0.06178	0.1263	0.1565		0.08802	0.05831	0.09846	0.1314	0.2596	0.09171	0.1086	0.1793	0.1887	0.1426	0.2033	0.183	0.1321	0.1361	0.1393	0.16	0.1012	0.06403	0.09515	0.1568	0.1179	0.1177	0.09863	0.1477
Maris	0.2728	0.04559	0.05428	0.03968	0.05055	0.04249	0.03851	0.04984	0.06958	0.04582	0.06077	0.04879	0.05829	0.06508	0.109	0.04989	0.04827	0.0859	0.0387	0.06987	0.03145	0.03183	0.09502	0.09445	0.08802		0.08228	0.06474	0.06368	0.1748	0.05794	0.06255	0.136	0.1634	0.09477	0.1781	0.151	0.1079	0.1089	0.1069	0.1176	0.07285	0.0536	0.07219	0.128	0.1067	0.08201	0.06358	0.1064
Menor	0.336	0.08209	0.08496	0.0673	0.102	0.08779	0.05693	0.08093	0.07555	0.07346	0.09146	0.0763	0.0653	0.09678	0.1303	0.08734	0.0874	0.1165	0.1055	0.09597	0.06464	0.05665	0.1123	0.1383	0.05831	0.08228		0.09676	0.1312	0.2616	0.06548	0.1057	0.1832	0.1831	0.1192	0.1962	0.1804	0.1069	0.1216	0.1205	0.1433	0.09266	0.0644	0.08717	0.1309	0.1246	0.137	0.07939	0.1336
Potto	0.2741	0.06063	0.06917	0.05696	0.08852	0.05165	0.05419	0.0716	0.08242	0.06647	0.09471	0.05939	0.07557	0.06631	0.111	0.04672	0.06201	0.09092	0.09167	0.0698	0.03214	0.02589	0.09368	0.1355	0.09846	0.06474	0.09676		0.11	0.2349	0.08185	0.09256	0.1589	0.1564	0.08071	0.1661	0.1854	0.08231	0.1083	0.104	0.1065	0.07295	0.05399	0.06863	0.09233	0.08989	0.1287	0.06703	0.1057
Retue	0.3194	0.1082	0.108	0.09897	0.1021	0.1022	0.07206	0.08645	0.137	0.1039	0.1014	0.07958	0.09648	0.09939	0.1361	0.08511	0.09577	0.1213	0.09573	0.1197	0.07091	0.07478	0.149	0.1304	0.1314	0.06368	0.1312	0.11		0.2117	0.1088	0.1083	0.1805	0.2167	0.1511	0.2176	0.2163	0.1719	0.1686	0.1642	0.1662	0.1235	0.1009	0.1162	0.1801	0.1572	0.1324	0.1218	0.1675
Sorra	0.4055	0.2102	0.2068	0.1809	0.2095	0.1605	0.1859	0.1894	0.2318	0.1984	0.2046	0.1858	0.2044	0.1838	0.2456	0.2317	0.1995	0.2401	0.2111	0.2235	0.1925	0.1817	0.2761	0.2499	0.2596	0.1748	0.2616	0.2349	0.2117		0.2545	0.2726	0.2734	0.3228	0.262	0.3485	0.2631	0.2708	0.2417	0.2678	0.2579	0.1955	0.195	0.2118	0.2893	0.252	0.2384	0.2199	0.2787
SPBre	0.3191	0.0836	0.08599	0.07986	0.09439	0.08661	0.08114	0.07821	0.09098	0.08217	0.08048	0.06789	0.08613	0.08882	0.09692	0.0835	0.09087	0.1081	0.03619	0.0852	0.06343	0.06282	0.1056	0.1028	0.09171	0.05794	0.06548	0.08185	0.1088	0.2545		0.09132	0.1781	0.1933	0.1253	0.2236	0.1631	0.1057	0.1363	0.1236	0.1422	0.07617	0.06671	0.09636	0.1414	0.116	0.08769	0.09571	0.1422
Terci	0.3539	0.09841	0.1159	0.08869	0.1159	0.08926	0.07173	0.08708	0.1237	0.08111	0.1064	0.07375	0.09219	0.1039	0.1502	0.1041	0.09682	0.118	0.1063	0.1072	0.06708	0.07491	0.1347	0.155	0.1086	0.06255	0.1057	0.09256	0.1083	0.2726	0.09132		0.1741	0.222	0.1358	0.2278	0.2351	0.1392	0.1601	0.1487	0.1696	0.1137	0.09308	0.1196	0.1735	0.1286	0.1353	0.1179	0.1588
Cleve	0.3922	0.1189	0.1454	0.1261	0.1265	0.1508	0.1432	0.1384	0.1617	0.145	0.1577	0.1424	0.125	0.1505	0.1695	0.1501	0.1661	0.1932	0.1667	0.1513	0.1174	0.1235	0.1979	0.2004	0.1793	0.136	0.1832	0.1589	0.1805	0.2734	0.1781	0.1741		0.2089	0.193	0.2515	0.2217	0.1843	0.1681	0.1675	0.1958	0.1567	0.1256	0.1244	0.1759	0.1477	0.1945	0.1352	0.1988
Clyde	0.4256	0.1669	0.1729	0.1676	0.1753	0.1461	0.1533	0.152	0.2021	0.1476	0.1811	0.165	0.1723	0.1776	0.2038	0.1691	0.1768	0.2032	0.194	0.1793	0.1309	0.1237	0.2155	0.2629	0.1887	0.1634	0.1831	0.1564	0.2167	0.3228	0.1933	0.222	0.2089		0.1554	0.253	0.294	0.1529	0.2239	0.2325	0.1941	0.1699	0.132	0.1813	0.03605	0.1715	0.217	0.1754	0.2431
Dales	0.3172	0.107	0.117	0.1029	0.1368	0.1033	0.09194	0.1039	0.1338	0.08903	0.1075	0.1008	0.09416	0.1201	0.1562	0.1021	0.09443	0.1282	0.1333	0.1308	0.07908	0.06999	0.1316	0.1764	0.1426	0.09477	0.1192	0.08071	0.1511	0.262	0.1253	0.1358	0.193	0.1554		0.1609	0.1837	0.04764	0.1173	0.1025	0.1172	0.08398	0.07838	0.09538	0.09246	0.1234	0.1641	0.08977	0.09174
Erisk	0.4225	0.1659	0.2056	0.1823	0.2072	0.1902	0.162	0.1854	0.1773	0.1794	0.1902	0.1378	0.2074	0.1951	0.251	0.1881	0.188	0.1948	0.2243	0.2099	0.1517	0.146	0.201	0.2157	0.2033	0.1781	0.1962	0.1661	0.2176	0.3485	0.2236	0.2278	0.2515	0.253	0.1609		0.2521	0.1887	0.2202	0.2159	0.1919	0.1685	0.1371	0.1593	0.1908	0.1914	0.2507	0.1486	0.1731
Exmoo	0.3788	0.1573	0.1399	0.1441	0.1766	0.182	0.1707	0.149	0.1714	0.1623	0.146	0.1455	0.1767	0.1948	0.2244	0.1642	0.1616	0.2039	0.161	0.1584	0.1397	0.1458	0.2118	0.2029	0.183	0.151	0.1804	0.1854	0.2163	0.2631	0.1631	0.2351	0.2217	0.294	0.1837	0.2521		0.1795	0.1797	0.1787	0.198	0.1101	0.1317	0.1359	0.2353	0.187	0.1645	0.1198	0.1685
Fell_	0.3073	0.09045	0.1009	0.09935	0.127	0.1016	0.1008	0.1032	0.1259	0.1002	0.1092	0.09759	0.09703	0.1189	0.1425	0.11	0.1035	0.1389	0.1203	0.1288	0.07811	0.07154	0.141	0.1729	0.1321	0.1079	0.1069	0.08231	0.1719	0.2708	0.1057	0.1392	0.1843	0.1529	0.04764	0.1887	0.1795		0.09403	0.09314	0.08334	0.08809	0.06733	0.08778	0.08816	0.1048	0.1584	0.08604	0.1108
H_Hac	0.3207	0.1044	0.1116	0.07223	0.1437	0.11	0.09753	0.1109	0.1388	0.1181	0.1259	0.1063	0.1021	0.146	0.168	0.1105	0.1074	0.1574	0.1382	0.1367	0.09009	0.08369	0.192	0.1882	0.1361	0.1089	0.1216	0.1083	0.1686	0.2417	0.1363	0.1601	0.1681	0.2239	0.1173	0.2202	0.1797	0.09403		0.04421	0.152	0.09211	0.09372	0.05201	0.1652	0.1352	0.1778	0.09707	0.1408
P_Hac	0.3313	0.1118	0.09839	0.09996	0.1336	0.1053	0.0963	0.1024	0.1394	0.1123	0.1316	0.0979	0.1016	0.1175	0.1475	0.1193	0.101	0.1287	0.1332	0.1284	0.0855	0.08128	0.1739	0.1765	0.1393	0.1069	0.1205	0.104	0.1642	0.2678	0.1236	0.1487	0.1675	0.2325	0.1025	0.2159	0.1787	0.09314	0.04421		0.1274	0.0872	0.09579	0.03156	0.1683	0.1412	0.1804	0.0929	0.113
Highl	0.3816	0.1193	0.1001	0.1163	0.1191	0.1184	0.1223	0.1167	0.1527	0.129	0.1357	0.1056	0.1269	0.1211	0.1693	0.1145	0.1135	0.1469	0.1392	0.1313	0.08625	0.08467	0.153	0.1637	0.16	0.1176	0.1433	0.1065	0.1662	0.2579	0.1422	0.1696	0.1958	0.1941	0.1172	0.1919	0.198	0.08334	0.152	0.1274		0.08862	0.0953	0.1089	0.1185	0.1088	0.1741	0.08439	0.1416
Kerry	0.2953	0.07942	0.06805	0.06075	0.08687	0.08013	0.0685	0.06568	0.09333	0.0769	0.07301	0.05391	0.06623	0.09623	0.113	0.0604	0.06424	0.08565	0.08318	0.08127	0.04992	0.04259	0.1169	0.1111	0.1012	0.07285	0.09266	0.07295	0.1235	0.1955	0.07617	0.1137	0.1567	0.1699	0.08398	0.1685	0.1101	0.08809	0.09211	0.0872	0.08862		0.05326	0.04792	0.1113	0.0815	0.1146	0.04965	0.09169
NewFo	0.2475	0.0507	0.06357	0.05651	0.08303	0.06298	0.0487	0.0603	0.05389	0.05725	0.06146	0.05002	0.04979	0.07495	0.09119	0.05299	0.05629	0.08776	0.07924	0.067	0.02991	0.02719	0.09125	0.11	0.06403	0.0536	0.0644	0.05399	0.1009	0.195	0.06671	0.09308	0.1256	0.132	0.07838	0.1371	0.1317	0.06733	0.09372	0.09579	0.0953	0.05326		0.05478	0.09128	0.08297	0.1066	0.03946	0.08787
Shetl	0.2769	0.06121	0.06628	0.0563	0.08795	0.07361	0.05416	0.06542	0.08769	0.07708	0.08753	0.05775	0.05869	0.08043	0.1036	0.07147	0.06063	0.09428	0.09548	0.09098	0.05122	0.04278	0.13	0.1265	0.09515	0.07219	0.08717	0.06863	0.1162	0.2118	0.09636	0.1196	0.1244	0.1813	0.09538	0.1593	0.1359	0.08778	0.05201	0.03156	0.1089	0.04792	0.05478		0.128	0.1052	0.1351	0.05803	0.0925
Shire	0.3931	0.1195	0.1243	0.1186	0.1283	0.1081	0.1213	0.1264	0.1539	0.1102	0.1325	0.121	0.1233	0.1321	0.1664	0.121	0.1291	0.1599	0.1531	0.1376	0.08918	0.07949	0.1597	0.2066	0.1568	0.128	0.1309	0.09233	0.1801	0.2893	0.1414	0.1735	0.1759	0.03605	0.09246	0.1908	0.2353	0.08816	0.1652	0.1683	0.1185	0.1113	0.09128	0.128		0.1244	0.1842	0.1039	0.1736
Suffo	0.3352	0.0814	0.1051	0.0932	0.1268	0.1098	0.1015	0.1023	0.1231	0.112	0.1263	0.08259	0.09181	0.1157	0.1322	0.08469	0.124	0.151	0.1151	0.1012	0.06924	0.07238	0.134	0.1318	0.1179	0.1067	0.1246	0.08989	0.1572	0.252	0.116	0.1286	0.1477	0.1715	0.1234	0.1914	0.187	0.1048	0.1352	0.1412	0.1088	0.0815	0.08297	0.1052	0.1244		0.1523	0.08864	0.1282
Thoro	0.3403	0.09896	0.08633	0.08285	0.1007	0.1218	0.09583	0.101	0.1242	0.101	0.1077	0.09159	0.1059	0.1012	0.1213	0.1163	0.1182	0.1418	0.08012	0.1152	0.09671	0.09282	0.1381	0.1405	0.1177	0.08201	0.137	0.1287	0.1324	0.2384	0.08769	0.1353	0.1945	0.217	0.1641	0.2507	0.1645	0.1584	0.1778	0.1804	0.1741	0.1146	0.1066	0.1351	0.1842	0.1523		0.1237	0.1916
Welsh	0.3185	0.06182	0.06654	0.0618	0.08655	0.07445	0.06781	0.07195	0.07978	0.07305	0.07418	0.05697	0.04969	0.08746	0.122	0.06289	0.05663	0.1162	0.09965	0.07398	0.03516	0.04169	0.1082	0.1133	0.09863	0.06358	0.07939	0.06703	0.1218	0.2199	0.09571	0.1179	0.1352	0.1754	0.08977	0.1486	0.1198	0.08604	0.09707	0.0929	0.08439	0.04965	0.03946	0.05803	0.1039	0.08864	0.1237		0.08256
Belgi	0.3414	0.1015	0.1092	0.1212	0.1425	0.1133	0.1011	0.1127	0.1274	0.1131	0.1061	0.07346	0.09253	0.1248	0.1656	0.1116	0.1178	0.1144	0.15	0.1183	0.08776	0.08863	0.1285	0.1913	0.1477	0.1064	0.1336	0.1057	0.1675	0.2787	0.1422	0.1588	0.1988	0.2431	0.09174	0.1731	0.1685	0.1108	0.1408	0.113	0.1416	0.09169	0.08787	0.0925	0.1736	0.1282	0.1916	0.08256
Breto	0.341	0.1009	0.125	0.1245	0.1582	0.1059	0.1038	0.1332	0.1351	0.1041	0.1179	0.1015	0.09432	0.1514	0.1823	0.1088	0.1079	0.1345	0.1607	0.1359	0.09031	0.08906	0.1755	0.2105	0.1465	0.112	0.1358	0.1106	0.1812	0.2749	0.1488	0.1608	0.2115	0.2071	0.119	0.2231	0.202	0.1243	0.1419	0.15	0.1665	0.1133	0.0894	0.1221	0.1527	0.1278	0.2093	0.103	0.08705
Frenc	0.3093	0.1374	0.1467	0.1364	0.1558	0.173	0.1406	0.1449	0.165	0.1647	0.1518	0.143	0.1053	0.1781	0.1738	0.1288	0.1711	0.1947	0.1524	0.1365	0.1281	0.1306	0.1849	0.1758	0.1311	0.1367	0.1553	0.1336	0.1731	0.2964	0.1249	0.1996	0.198	0.2419	0.2012	0.2693	0.2122	0.1805	0.1883	0.1942	0.2	0.1474	0.1284	0.1573	0.2112	0.1481	0.1507	0.1497	0.204
Perch	0.3181	0.07586	0.08256	0.09201	0.1081	0.09883	0.09598	0.1013	0.1243	0.1054	0.1205	0.07857	0.1118	0.1086	0.1589	0.08935	0.09176	0.1185	0.116	0.1083	0.05933	0.06957	0.1283	0.1766	0.1221	0.08484	0.13	0.06142	0.1373	0.2629	0.1192	0.1251	0.1697	0.1749	0.1007	0.1639	0.1816	0.1024	0.1209	0.1218	0.1227	0.09736	0.07361	0.09191	0.1161	0.08566	0.1502	0.07798	0.08019
Selle	0.3067	0.08383	0.07729	0.07318	0.104	0.1029	0.08729	0.09281	0.09356	0.08891	0.1038	0.0921	0.08155	0.1101	0.1181	0.0929	0.1079	0.1312	0.0974	0.09207	0.07525	0.06957	0.134	0.1402	0.08309	0.08199	0.1007	0.09139	0.1465	0.2551	0.07998	0.1509	0.1476	0.1818	0.142	0.2277	0.1545	0.1397	0.1425	0.1446	0.1715	0.09832	0.06971	0.1075	0.1517	0.128	0.07913	0.09849	0.1641
Finni	0.3041	0.09505	0.08865	0.07979	0.1171	0.09291	0.07732	0.09869	0.1108	0.0998	0.07622	0.06243	0.05719	0.1081	0.1417	0.08258	0.0811	0.1179	0.1275	0.1029	0.0595	0.05815	0.1479	0.1791	0.108	0.09271	0.1105	0.06474	0.1254	0.2405	0.1123	0.1285	0.1852	0.2061	0.0924	0.1589	0.1359	0.1021	0.09337	0.09074	0.1195	0.05895	0.0576	0.05312	0.1347	0.1218	0.162	0.05705	0.06007
Fries	0.4532	0.2264	0.2462	0.2821	0.2895	0.2516	0.2476	0.2442	0.2445	0.2473	0.2651	0.2192	0.2518	0.2555	0.3053	0.261	0.2526	0.2816	0.2599	0.274	0.214	0.2371	0.3014	0.303	0.2765	0.2297	0.2439	0.2415	0.3011	0.4097	0.2538	0.2873	0.3179	0.3119	0.2038	0.2967	0.3238	0.1913	0.2541	0.2372	0.2675	0.2362	0.1889	0.2301	0.2586	0.2419	0.3173	0.2184	0.1953
Gotla	0.2724	0.09104	0.09172	0.09666	0.1012	0.103	0.08599	0.09875	0.1182	0.1036	0.09147	0.06123	0.1087	0.1096	0.1251	0.09398	0.09653	0.1095	0.134	0.1173	0.07655	0.06573	0.1221	0.1661	0.1252	0.09676	0.1218	0.09465	0.1136	0.2147	0.1196	0.1394	0.1698	0.1814	0.1191	0.1559	0.1665	0.1179	0.1117	0.109	0.1322	0.08316	0.07319	0.07742	0.1327	0.1279	0.1581	0.09376	0.0907
Hafli	0.3174	0.1212	0.1078	0.1282	0.1532	0.1217	0.122	0.1477	0.1391	0.1045	0.1156	0.1022	0.1239	0.1366	0.1713	0.1324	0.1238	0.1488	0.1537	0.1471	0.09499	0.09933	0.1803	0.2027	0.1616	0.1168	0.158	0.1035	0.1748	0.2553	0.152	0.1513	0.2019	0.2079	0.1211	0.198	0.2061	0.1183	0.1419	0.1286	0.1449	0.1191	0.1047	0.1149	0.153	0.1304	0.1989	0.1143	0.09315
Hanov	0.2948	0.04741	0.04218	0.03465	0.04766	0.05918	0.03747	0.04682	0.06215	0.04364	0.06661	0.04297	0.05476	0.06074	0.0821	0.05374	0.05771	0.07985	0.06316	0.06018	0.03409	0.02898	0.08418	0.09166	0.06305	0.03543	0.07338	0.0691	0.09219	0.2009	0.06403	0.08551	0.1069	0.1678	0.1108	0.1791	0.1339	0.1095	0.1026	0.09597	0.114	0.06051	0.04884	0.06296	0.1246	0.1009	0.04459	0.05372	0.1197
Holst	0.2795	0.05509	0.05175	0.04451	0.06545	0.07523	0.05342	0.06016	0.06891	0.05434	0.07274	0.06138	0.06761	0.08227	0.0885	0.05037	0.07365	0.09767	0.0766	0.07713	0.04125	0.03791	0.1054	0.1084	0.07036	0.048	0.09618	0.07404	0.1074	0.2081	0.08219	0.117	0.1263	0.1574	0.117	0.1955	0.1238	0.116	0.1097	0.1203	0.128	0.06696	0.05317	0.07424	0.1232	0.1026	0.04979	0.05813	0.1252
Icela	0.3133	0.1056	0.1055	0.1097	0.1272	0.1192	0.09692	0.1162	0.1449	0.1212	0.121	0.1012	0.08574	0.1291	0.1522	0.1094	0.1064	0.1441	0.1505	0.1225	0.09202	0.09053	0.1738	0.1846	0.1379	0.1329	0.135	0.09841	0.1638	0.2748	0.1389	0.1525	0.1532	0.2205	0.1572	0.2235	0.1931	0.1395	0.1229	0.1098	0.1639	0.09796	0.09492	0.05955	0.1706	0.1466	0.1852	0.1177	0.1571
Lippi	0.3019	0.06166	0.08057	0.0706	0.09905	0.09705	0.08578	0.08452	0.1162	0.09782	0.1093	0.07232	0.0848	0.1028	0.1153	0.09366	0.08048	0.1196	0.09852	0.09748	0.06779	0.07073	0.1316	0.13	0.1231	0.07559	0.1097	0.09071	0.1273	0.2451	0.08585	0.1138	0.1253	0.215	0.1338	0.2225	0.1814	0.1267	0.09542	0.09725	0.1675	0.1001	0.07939	0.06796	0.1644	0.1312	0.1201	0.08458	0.1463
Norik	0.3066	0.0849	0.1085	0.1024	0.1214	0.1142	0.09543	0.1272	0.1141	0.1131	0.1026	0.07998	0.09316	0.133	0.1585	0.09062	0.09961	0.1211	0.1469	0.1257	0.07507	0.07864	0.1436	0.1787	0.1433	0.09647	0.1325	0.09111	0.15	0.2648	0.1382	0.1548	0.1743	0.181	0.1026	0.1453	0.1827	0.117	0.1276	0.1409	0.1559	0.0967	0.07399	0.09232	0.1248	0.114	0.1742	0.08159	0.08018
Norwe	0.3427	0.1076	0.1091	0.1087	0.1217	0.1258	0.1045	0.1315	0.143	0.1089	0.1068	0.09957	0.118	0.1223	0.1633	0.1283	0.1024	0.1473	0.1495	0.1431	0.09386	0.09045	0.1813	0.1993	0.137	0.111	0.1412	0.1138	0.1428	0.2621	0.149	0.1489	0.196	0.2376	0.1413	0.2199	0.1823	0.1361	0.142	0.1325	0.1595	0.1182	0.08735	0.09046	0.1784	0.1828	0.1545	0.1025	0.1476
Polis	0.2897	0.07041	0.08989	0.08538	0.1181	0.09741	0.09758	0.1091	0.1401	0.1049	0.1158	0.07701	0.1028	0.1177	0.1526	0.09077	0.07838	0.1181	0.1313	0.1046	0.07467	0.07572	0.1448	0.1783	0.1346	0.09601	0.1325	0.07096	0.1571	0.242	0.1223	0.1364	0.1885	0.2033	0.1031	0.2061	0.1793	0.09197	0.111	0.1179	0.1163	0.08799	0.08627	0.08469	0.1437	0.118	0.1546	0.08973	0.1192
Trakh	0.2884	0.06702	0.06961	0.05791	0.08601	0.09449	0.07669	0.08673	0.09361	0.08629	0.1058	0.07527	0.08333	0.08478	0.105	0.09525	0.09334	0.113	0.08622	0.09327	0.06042	0.05675	0.1334	0.1296	0.09277	0.06167	0.1066	0.09171	0.1169	0.2112	0.08083	0.118	0.1419	0.1807	0.136	0.2239	0.1536	0.1223	0.1289	0.1264	0.148	0.09579	0.05683	0.09009	0.1453	0.1332	0.0563	0.08996	0.1547
Wielo	0.2944	0.04575	0.04388	0.03453	0.05458	0.06371	0.04853	0.0606	0.07049	0.05318	0.0681	0.05362	0.06069	0.05624	0.0801	0.06262	0.07006	0.0983	0.0548	0.07472	0.04439	0.03525	0.1006	0.09825	0.07384	0.03864	0.08009	0.06976	0.09457	0.1932	0.06113	0.09463	0.1351	0.1579	0.1085	0.1876	0.1324	0.1028	0.114	0.1218	0.1242	0.07058	0.05354	0.07966	0.1165	0.1059	0.02093	0.06548	0.134
Creta	0.3105	0.07611	0.06547	0.09244	0.07796	0.0756	0.07001	0.07422	0.09213	0.07139	0.08995	0.06726	0.08934	0.07917	0.1064	0.08279	0.09471	0.1139	0.08526	0.09064	0.05901	0.05856	0.1218	0.1207	0.09609	0.06932	0.09321	0.08616	0.1119	0.2307	0.0775	0.09236	0.1494	0.1782	0.1441	0.1991	0.1829	0.1308	0.1427	0.1278	0.1485	0.09613	0.07992	0.09414	0.1438	0.1102	0.127	0.09635	0.1367
Elis_	0.2731	0.04511	0.03498	0.04674	0.04318	0.05036	0.0466	0.05265	0.06051	0.04221	0.05612	0.04443	0.06451	0.05385	0.07766	0.04976	0.05322	0.09063	0.07255	0.0775	0.03192	0.02146	0.1061	0.1124	0.07631	0.04245	0.07562	0.04702	0.08919	0.191	0.07545	0.09044	0.1149	0.1554	0.09598	0.1699	0.124	0.08308	0.08839	0.07946	0.08976	0.05285	0.04474	0.04143	0.1016	0.09231	0.1035	0.04965	0.08977
Hucul	0.2921	0.09013	0.08606	0.08975	0.1174	0.0947	0.09005	0.09853	0.123	0.1001	0.1168	0.07937	0.1037	0.1249	0.1464	0.08736	0.08655	0.1247	0.1342	0.1106	0.07957	0.07463	0.145	0.1731	0.1303	0.09542	0.1466	0.07594	0.1502	0.2379	0.1313	0.1319	0.1752	0.2115	0.1391	0.2086	0.1826	0.1329	0.1111	0.1127	0.1377	0.08992	0.0856	0.07661	0.1656	0.1258	0.1612	0.08802	0.1186
Pindo	0.2566	0.02857	0.02925	0.03175	0.03983	0.04044	0.0308	0.04233	0.05706	0.0381	0.05278	0.03117	0.04147	0.04797	0.07769	0.0372	0.0399	0.06615	0.0637	0.06436	0.01986	0.01325	0.0917	0.102	0.05856	0.02897	0.05728	0.04323	0.07611	0.1735	0.06164	0.07036	0.1058	0.145	0.07393	0.153	0.1232	0.06231	0.06812	0.05961	0.07509	0.04313	0.03077	0.0311	0.09487	0.07429	0.09364	0.03937	0.06554
Posav	0.3222	0.06116	0.07445	0.07327	0.1065	0.08384	0.06785	0.1075	0.09752	0.08174	0.09374	0.05728	0.07156	0.1124	0.1574	0.07796	0.07013	0.09996	0.1236	0.1007	0.05635	0.05094	0.1254	0.1682	0.1135	0.07813	0.09708	0.05953	0.1421	0.2464	0.1181	0.1224	0.1755	0.178	0.07916	0.1417	0.1682	0.08967	0.1077	0.1088	0.1172	0.06972	0.05876	0.06829	0.1076	0.0781	0.1611	0.06302	0.04577
Skyro	0.341	0.08358	0.09418	0.07798	0.1026	0.1072	0.08823	0.1143	0.1078	0.09732	0.1177	0.08669	0.09479	0.1171	0.157	0.09465	0.08999	0.1374	0.14	0.1286	0.0652	0.05757	0.1308	0.1562	0.1307	0.09519	0.1102	0.06545	0.1386	0.2927	0.1315	0.1248	0.1379	0.1941	0.1079	0.1747	0.1985	0.1299	0.1433	0.1427	0.1295	0.1	0.08591	0.1026	0.1311	0.1219	0.1555	0.07409	0.1187
Tushu	0.259	0.02756	0.02825	0.03265	0.04143	0.03414	0.0248	0.0367	0.04112	0.02959	0.03944	0.02492	0.03946	0.0303	0.05965	0.03101	0.03849	0.06478	0.05376	0.05446	0.01668	0.007827	0.07832	0.08878	0.0567	0.02913	0.05162	0.03299	0.0736	0.1819	0.05283	0.07077	0.1167	0.1475	0.07405	0.1506	0.127	0.06886	0.08202	0.07559	0.0874	0.03934	0.02806	0.03654	0.09139	0.07577	0.08063	0.03309	0.0691
AbChi	0.3089	0.06994	0.09375	0.05004	0.07816	0.08046	0.06515	0.0835	0.09215	0.07755	0.09347	0.06802	0.1042	0.1078	0.122	0.05446	0.07321	0.1067	0.07916	0.08985	0.06567	0.05919	0.1131	0.09426	0.09857	0.03561	0.1151	0.06926	0.0923	0.199	0.1021	0.1078	0.1231	0.2022	0.1346	0.1871	0.205	0.1366	0.1088	0.1379	0.1477	0.09705	0.06666	0.07705	0.1628	0.1442	0.1137	0.09092	0.1298
AbEgy	0.3631	0.1361	0.1523	0.146	0.1562	0.1613	0.1444	0.138	0.1779	0.1588	0.1784	0.1513	0.1967	0.1573	0.1965	0.1576	0.1561	0.1687	0.1473	0.1695	0.1392	0.1451	0.1995	0.1773	0.183	0.1189	0.1931	0.1792	0.1755	0.2961	0.1674	0.1723	0.2109	0.2873	0.2039	0.2919	0.2729	0.199	0.2127	0.215	0.2193	0.1915	0.1543	0.1688	0.2381	0.2198	0.1833	0.181	0.2367
AbPer	0.2753	0.06435	0.08738	0.07619	0.07494	0.08413	0.06571	0.06029	0.09753	0.08967	0.1133	0.08287	0.09919	0.08037	0.098	0.06704	0.09575	0.1024	0.09451	0.1005	0.06794	0.06909	0.1334	0.1122	0.09139	0.05855	0.1045	0.1032	0.09214	0.2354	0.1024	0.09917	0.1267	0.1926	0.1497	0.2222	0.2093	0.1435	0.1398	0.1407	0.1612	0.1136	0.08354	0.09229	0.161	0.1338	0.1222	0.1074	0.161
AbSha	0.3466	0.08762	0.09184	0.07311	0.07431	0.09408	0.07756	0.07619	0.09458	0.08741	0.09579	0.0998	0.1104	0.1037	0.1233	0.08877	0.09457	0.1381	0.08297	0.1087	0.07968	0.08316	0.1239	0.1278	0.1073	0.05544	0.1148	0.1051	0.1248	0.2439	0.09509	0.1038	0.1418	0.2194	0.15	0.2637	0.1943	0.1334	0.1478	0.1577	0.1759	0.1255	0.0875	0.1066	0.1768	0.1509	0.1026	0.1132	0.1758
Arabi	0.2965	0.04596	0.06964	0.05443	0.0699	0.08143	0.06993	0.07954	0.09702	0.0889	0.1049	0.07462	0.1058	0.09121	0.1152	0.07594	0.08695	0.1121	0.07941	0.1092	0.07239	0.06602	0.1325	0.109	0.1086	0.05576	0.1149	0.08686	0.1071	0.2111	0.1034	0.1142	0.1201	0.1982	0.1406	0.2075	0.1881	0.1281	0.1187	0.1312	0.1478	0.103	0.0838	0.08263	0.1569	0.1196	0.1131	0.09524	0.1381
BbAlg	0.3028	0.05557	0.0624	0.05772	0.06429	0.05251	0.03927	0.04642	0.08249	0.05655	0.08585	0.05589	0.05439	0.04574	0.08244	0.04637	0.06242	0.07846	0.08684	0.07145	0.03466	0.03174	0.07228	0.09468	0.1002	0.05154	0.09112	0.05878	0.08849	0.2196	0.09519	0.1025	0.1316	0.169	0.09839	0.1857	0.1944	0.1096	0.1253	0.1055	0.1087	0.0857	0.06775	0.07291	0.1195	0.1139	0.1037	0.06444	0.1146
BbMor	0.2939	0.04216	0.0504	0.04603	0.03967	0.04354	0.02688	0.03275	0.06682	0.04288	0.06932	0.04151	0.05158	0.04266	0.07118	0.03552	0.05539	0.06278	0.05872	0.06163	0.02935	0.02391	0.07625	0.08419	0.06107	0.02374	0.07341	0.05865	0.06574	0.2111	0.06221	0.06688	0.1199	0.1497	0.099	0.1797	0.18	0.1035	0.1233	0.1089	0.1071	0.07453	0.05137	0.07147	0.1095	0.09897	0.08115	0.06826	0.1148
Ethio	0.3346	0.03515	0.03855	0.03622	0.03989	0.03489	0.02334	0.03541	0.05129	0.03836	0.06076	0.03646	0.02815	0.03575	0.07718	0.04339	0.05073	0.06684	0.0511	0.05604	0.01731	0.0133	0.0814	0.09964	0.06774	0.0299	0.05238	0.04801	0.07507	0.2121	0.05362	0.07243	0.1256	0.1523	0.0856	0.175	0.1744	0.077	0.1071	0.08698	0.08761	0.05972	0.04192	0.05943	0.09085	0.08442	0.0858	0.06046	0.1139
Niger	0.2767	0.03286	0.04288	0.03773	0.0582	0.03598	0.01675	0.03127	0.04956	0.03325	0.0588	0.03051	0.04996	0.03584	0.07322	0.0301	0.03648	0.0639	0.06254	0.05113	0.0192	0.02047	0.05937	0.08588	0.07222	0.03101	0.06059	0.04226	0.07042	0.2056	0.05963	0.06761	0.143	0.1668	0.09225	0.1674	0.1579	0.08937	0.0993	0.09095	0.103	0.06332	0.04526	0.0511	0.115	0.09187	0.07885	0.04667	0.08795
Tunis	0.2912	0.06146	0.07129	0.07523	0.06658	0.06524	0.06004	0.06595	0.0969	0.05978	0.09264	0.06713	0.06677	0.06491	0.08665	0.0664	0.0791	0.09346	0.08047	0.09557	0.05403	0.04887	0.1152	0.113	0.1056	0.05046	0.1065	0.07765	0.1067	0.2369	0.08048	0.09264	0.171	0.1779	0.1055	0.2193	0.2024	0.09873	0.1379	0.1211	0.1199	0.09442	0.07869	0.0982	0.1238	0.1312	0.09527	0.09297	0.1387
Akhal	0.3686	0.08299	0.1207	0.09173	0.1068	0.1075	0.09061	0.1147	0.1245	0.1272	0.1373	0.1109	0.1042	0.09259	0.1186	0.1028	0.1266	0.1661	0.1165	0.1357	0.07055	0.07438	0.1504	0.1074	0.1433	0.09604	0.1271	0.0987	0.125	0.2578	0.1242	0.1387	0.1537	0.2141	0.159	0.2244	0.2244	0.139	0.1854	0.1765	0.1429	0.1215	0.0996	0.1178	0.1493	0.1264	0.155	0.1049	0.1895
Altai	0.2647	0.04039	0.04577	0.03568	0.05531	0.04969	0.03487	0.05074	0.0532	0.04473	0.05288	0.03751	0.04224	0.05621	0.07074	0.03762	0.04112	0.08659	0.07345	0.06898	0.02025	0.01511	0.08948	0.1035	0.0642	0.03584	0.06558	0.04269	0.08534	0.1914	0.06244	0.08871	0.1149	0.1434	0.07843	0.1521	0.1346	0.08149	0.07696	0.08216	0.09419	0.04133	0.02536	0.04	0.09379	0.07668	0.0891	0.03836	0.07812
Caspi	0.2705	0.06287	0.07536	0.07099	0.08765	0.06945	0.0513	0.06039	0.08632	0.06209	0.07175	0.06427	0.07419	0.07596	0.09455	0.05008	0.06308	0.0926	0.09256	0.09318	0.04686	0.04834	0.1277	0.1364	0.0994	0.06183	0.09416	0.07536	0.09905	0.219	0.09117	0.112	0.1512	0.1833	0.1038	0.2002	0.1493	0.1008	0.07492	0.07955	0.13	0.07673	0.05182	0.05189	0.1424	0.1274	0.1216	0.07295	0.1104
Kurdi	0.27	0.03561	0.05145	0.04404	0.05041	0.05693	0.04487	0.05158	0.08064	0.06637	0.08483	0.0611	0.07373	0.06045	0.08811	0.05647	0.05907	0.08064	0.06751	0.08768	0.04142	0.03855	0.106	0.09505	0.08686	0.03958	0.08342	0.06728	0.07176	0.2019	0.07514	0.08629	0.1146	0.1621	0.1114	0.1883	0.1769	0.09924	0.1036	0.1052	0.1153	0.08257	0.05625	0.06536	0.1213	0.11	0.09278	0.07956	0.1265
Kyrgy	0.2924	0.06647	0.07238	0.0586	0.08539	0.06962	0.05791	0.06308	0.08156	0.07473	0.07832	0.06216	0.05995	0.06879	0.09491	0.05891	0.07337	0.1109	0.07998	0.08161	0.04377	0.03907	0.1221	0.1187	0.07296	0.06038	0.08347	0.0615	0.1012	0.1969	0.08879	0.1117	0.163	0.1792	0.09376	0.1799	0.1639	0.0886	0.07877	0.08603	0.1102	0.05954	0.04807	0.05954	0.1343	0.08889	0.1201	0.06783	0.1029
Mongo	0.2723	0.05352	0.0487	0.03997	0.06063	0.06377	0.04132	0.04912	0.05148	0.04966	0.05443	0.03933	0.05211	0.07379	0.09133	0.03596	0.04727	0.08183	0.0844	0.06416	0.02475	0.01704	0.09469	0.1268	0.06154	0.05364	0.06561	0.04321	0.09591	0.2168	0.07329	0.1033	0.132	0.1504	0.08148	0.1401	0.118	0.074	0.07353	0.07724	0.07978	0.03553	0.02587	0.03326	0.09701	0.08024	0.1091	0.03706	0.07937
Pakis	0.2803	0.03277	0.02416	0.03365	0.0405	0.03922	0.03057	0.04097	0.06326	0.04655	0.06386	0.03294	0.0538	0.04442	0.07514	0.04232	0.03861	0.06036	0.0556	0.06177	0.02371	0.01765	0.08029	0.09912	0.07521	0.03055	0.05973	0.03798	0.07352	0.1992	0.05181	0.07107	0.1311	0.1545	0.09205	0.1892	0.157	0.07942	0.09801	0.09313	0.09403	0.05597	0.04604	0.05797	0.104	0.09038	0.07024	0.05851	0.09945
Timor	0.3246	0.1294	0.1193	0.1377	0.1346	0.1446	0.1275	0.1267	0.1253	0.1373	0.1215	0.1175	0.117	0.1513	0.1623	0.1457	0.1382	0.169	0.1449	0.1449	0.1196	0.1069	0.1668	0.1915	0.1294	0.1367	0.1305	0.1447	0.185	0.278	0.1263	0.1713	0.2196	0.2172	0.1675	0.23	0.2049	0.1326	0.1851	0.1845	0.1531	0.1237	0.07757	0.1368	0.1688	0.1658	0.1628	0.1378	0.1742
Turko	0.2452	0.03337	0.04458	0.02862	0.04215	0.05161	0.03502	0.04412	0.06351	0.05603	0.06616	0.04935	0.06149	0.05683	0.07528	0.04399	0.0518	0.08398	0.06541	0.07359	0.03036	0.02637	0.0904	0.1008	0.06879	0.03944	0.0681	0.04605	0.06953	0.1832	0.06635	0.07869	0.09704	0.1439	0.09659	0.1718	0.1478	0.08488	0.08963	0.09805	0.1043	0.06317	0.04575	0.05429	0.1051	0.08498	0.08725	0.06002	0.1088
Yakut	0.2855	0.06526	0.07334	0.06087	0.0831	0.07552	0.0681	0.07985	0.08696	0.07496	0.08085	0.06706	0.0661	0.08892	0.1163	0.05429	0.06836	0.1083	0.09877	0.07583	0.03871	0.03753	0.1043	0.1378	0.09534	0.06557	0.09099	0.03796	0.1197	0.2279	0.09024	0.1098	0.1319	0.1592	0.08135	0.1623	0.1266	0.07258	0.08865	0.08791	0.0911	0.06031	0.04536	0.05495	0.1054	0.09702	0.1342	0.05409	0.09031
Przew	0.3624	0.1949	0.2012	0.1988	0.2391	0.2107	0.174	0.1938	0.2071	0.2	0.2004	0.1801	0.1797	0.2224	0.2409	0.1997	0.2014	0.2283	0.1958	0.1838	0.1615	0.1664	0.2174	0.2465	0.1862	0.1942	0.1991	0.1819	0.2312	0.3658	0.1844	0.2232	0.2676	0.283	0.2099	0.2871	0.262	0.1892	0.2342	0.2315	0.2476	0.1925	0.138	0.1791	0.2333	0.2091	0.2421	0.2	0.2301
[truncated: 45 more columns]
